# Supplementary material for: Hybrid origin of European Vipers (Vipera magnifica and Vipera orlovi) from the Caucasus determined using genomic scale DNA markers
Source: BMC Evol Biol. 2016 Apr 12;16:76. doi: 10.1186/s12862-016-0647-7 (PMC4828770; doi:10.1186/s12862-016-0647-7)
Supplement: Additional file 2: — List of samples used with information about species, locality, date of collection, collector, and institution where collections are stored. (XLS 34 kb) [file 12862_2016_647_MOESM2_ESM.xls]

## Sheet: Лист1
ID	Country	Region	Locality	Species	Date	altitude	longitude	Source/Collection
be274	Russia	Mari El	Bolshaya Kokshaga	V. berus	2012-08-20	56.2588	47.3244	SNMB
be275	Russia	Mari El	Bolshaya Kokshaga	V. berus	2012-08-20	56.2588	47.3244	SNMB
kz16	Russia	Krasnodar	Sochi National Park, Lazarevskoe forestry, Soutlyantepe mountain	V. kaznakovi	2008-04-10	43.9049	39.3541	SNP 759
kz17	Russia	Krasnodar	Sochi National Park, Marinskoe forestry, Blagodatnaya mountain	V. kaznakovi	2008-04-10	43.9884	39.3975	SNP 756
kz2	Russia	Krasnodar	Adler	V. kaznakovi		43.43	39.935	TE
kz20	Russia	Krasnodar	The Bezymyanka river, near Aibga	V. kaznakovi	2002-08-27	43.5912	40.2341	SNP 588
kz3	Russia	Krasnodar	Adler	V. kaznakovi		43.43	39.935	TE
kz36	Russia	Krasnodarsk	Adler, tea plantations	V. kaznakovi	2001-05-16	43.43	39.935	ZMMSU R10926
kz39	Russia	Krasnodarsk	Adler	V. kaznakovi		43.43	39.935	TE
kz4	Russia	Krasnodar	Amuko mountain	V. kaznakovi	2009-07-13	43.7773	39.8781	SNP 789
ma2	Russia	Krasnodar	Kapustina gorge	V. magnifica	1998-06-24	43.9636	40.6992	SNP 541
ma5	Russia	Krasnodar	Kapustina gorge	V. magnifica	1999-07-01	43.9636	40.6992	SNP 544
or13	Russia	Krasnodar	Praskoveevka - Mikhajlovsky pass	V. orlovi		44.507	38.273	TE
or15	Russia	Krasnodar	Mikhailovsky pass	V. orlovi	2003-08-01	44.507	38.273	ZMMSU R11569
or19	Russia	Krasnodar	5 km East of Tshebs	V. orlovi	2001-05-17	44.366	38.587	ZMMSU R10927
or20	Russia	Krasnodar	5 km East of Tshebs	V. orlovi	2001-05-17	44.366	38.587	ZMMSU R10927
or29	Russia	Krasnodar	Dzhubga	V. orlovi		44.313	38.702	TE
or3	Russia	Krasnodar	Gelendzhik	V. orlovi	2005-10-25	44.561	38.083	TE
or30	Russia	Krasnodar	Praskoveevka - Mikhajlovsky pass	V. orlovi		44.5123	38.3197	TE
or31	Russia	Krasnodar	Praskoveevka - Mikhajlovsky pass	V. orlovi		44.5123	38.3197	TE
or32	Russia	Krasnodar	Praskoveevka - Mikhajlovsky pass	V. orlovi		44.5123	38.3197	TE
or4	Russia	Krasnodar	Gelendzhik	V. orlovi	2005-10-13	44.561	38.083	TE
or5	Russia	Krasnodar	Gelendzhik	V. orlovi	2005-10-09	44.561	38.083	TE
or7	Russia	Krasnodar	Mikhailovsky pass	V. orlovi		44.507	38.273	TE
lo24	Russia	Dagestan	Charodinsky Zakaznik, near Ritlyab	V. renardi s. l.(V. lotievi)	2007-08-19	42.0331	46.4594	SNP 735-5
lo71	Russia	Karachay-Cherkessia	Elbrus, upper current of the Bitjuk-tebe river	V. renardi s. l.(V. lotievi)	2009-08-27	43.3026	42.3181	SNP 792-3
lo72	Russia	Karachay-Cherkessia	Elbrus, upper current of the Bitjuk-tebe river	V. renardi s. l.(V. lotievi)	2009-08-27	43.3026	42.3181	SNP 792-4
lo74	Russia	Karachay-Cherkessia	Elbrus, upper current of the Bitjuk-tebe river	V. renardi s. l.(V. lotievi)	2009-08-27	43.3026	42.3181	SNP 792-6
lo75	Russia	Karachay-Cherkessia	Elbrus, upper current of the Bitjuk-tebe river	V. renardi s. l.(V. lotievi)	2009-08-27	43.3026	42.3181	SNP 792-7
lo76	Russia	Karachay-Cherkessia	Khasaut, Baksan	V. renardi s. l.(V. lotievi)		43.7	42.53	TE
re107	Russia	Krasnodar, Gor.Kluch	Fanagorijskaja, Lesnaja skazka	V. renardi s. l.	2006-10-06	44.498	39.118	ZMMSU R12292-1
re108	Russia	Krasnodar, Gor.Kluch	Fanagorijskaja, Lesnaja skazka	V. renardi s. l.	2006-10-06	44.498	39.118	ZMMSU R12292-2
re13	Russia	Krasnodar	Yeysky peninsula, Yasenskaja ferry	V. renardi s. l.	2001-06-22	46.232	38.3189	SNP 560
re57and re57-1	Russia	Adygeya	Dakhovsky district, Nikel	V. renardi s. l.	2009-06-01	44.22	40.2	MNKNU
re62	Ukraine	Crimea	Kerch Peninsula, Leninskij district, cape Chauda	V. renardi s. l.	2004-05-01	45.003	35.845	SNMB																															1.69	150
re63	Ukraine	Crimea	Kerch Peninsula, Leninskij district, cape Chauda	V. renardi s. l.	2004-09-01	45.003	35.845	SNMB																															0.705	150
re9	Russia	Kalmykia	protected zone of Nature Reserve Chernye Zemli, Kirista peninsula	V. renardi s. l.	2001-06-22	46.2396	42.9845	SNP 782-3																										SNP 735-5	TunievB
vss1	Spain			V. seoanei				SNMB
Sochi National Park Museum, Sochi, Russia – SNP, Zoological Museum of State Moscow University, Moscow, Russia – ZMMSU, The Museum of Nature at V. N. Karazin Kharkiv National University, Kharkiv, Ukraine – MNKNU, State Natural History Museum, Braunschweig, Germany – SNMB
